# Supplementary material for: Rhizoaspergillin A and Rhizoaspergillinol A, including a Unique Orsellinic Acid–Ribose–Pyridazinone-N-Oxide Hybrid, from the Mangrove Endophytic Fungus Aspergillus sp. A1E3
Source: Mar Drugs. 2023 Nov 19;21(11):598. doi: 10.3390/md21110598 (PMC10671915; doi:10.3390/md21110598)
Supplement: Supplementary file 1 [file marinedrugs-21-00598-s001.zip]

Archive with 1 entries (1 files):
- marinedrugs-2702683-supplementary.pdf
